# Supplementary material for: Porous Biphasic Calcium Phosphate Granules from Oyster Shell Promote the Differentiation of Induced Pluripotent Stem Cells
Source: Int J Mol Sci. 2021 Aug 31;22(17):9444. doi: 10.3390/ijms22179444 (PMC8430496; doi:10.3390/ijms22179444)
Supplement: Supplementary file 1 [file ijms-22-09444-s001.zip]

Archive with 1 entries (1 files):
- ijms-1354379-supplementary.pdf
